# Supplementary material for: Effect of Nanoceria Suspension Addition on the Physicochemical and Mechanical Properties of Hybrid Organic–Inorganic Hydroxyapatite Composite Scaffolds
Source: Nanomaterials (Basel). 2024 Jun 27;14(13):1102. doi: 10.3390/nano14131102 (PMC11242940; doi:10.3390/nano14131102)
Supplement: Supplementary file 1 [file nanomaterials-14-01102-s001.zip]

Archive with 1 entries (1 files):
- nanomaterials-3057579-Supplementary_Information.pdf
